# Supplementary material for: Virtual Reality-Based Postural Balance Training in Autistic Children: A Pilot Randomized Controlled Trial
Source: J Clin Med. 2025 Aug 8;14(16):5616. doi: 10.3390/jcm14165616 (PMC12386515; doi:10.3390/jcm14165616)
Supplement: Supplementary file 1 [file jcm-14-05616-s001.zip › Supplementary Table S1.xlsx]

## Sheet: Foglio1
		Manual Dexterity_T0		Aiming and Catching_T0		Balance_T0		MABC–2 Total score_T0
		Training group	Control group	Training group	Control group	Training group	Control group	Training group	Control group
Green zone	N	4	2	4	4	6	8	2	1
	% within group	40.0 %	20.0 %	40.0 %	40.0 %	60.0 %	80.0 %	20.0 %	10.0 %
Amber zone	N	0	2	2	2	2	1	3	4
	% within group	0.0 %	20.0 %	20.0 %	20.0 %	20.0 %	10.0 %	30.0 %	40.0 %
Red zone	N	6	6	4	4	2	1	5	5
	% within group	60.0 %	60.0 %	40.0 %	40.0 %	20.0 %	10.0 %	50.0 %	50.0 %
Total	N	10	10	10	10	10	10	10	10
	% within group	100.0 %	100.0 %	100.0 %	100.0 %	100.0 %	100.0 %	100.0 %	100.0 %
