# Supplementary material for: Virtual Reality-Based Postural Balance Training in Autistic Children: A Pilot Randomized Controlled Trial
Source: J Clin Med. 2025 Aug 8;14(16):5616. doi: 10.3390/jcm14165616 (PMC12386515; doi:10.3390/jcm14165616)
Supplement: Supplementary file 1 [file jcm-14-05616-s001.zip › Supplementary Table S2.xlsx]

## Sheet: Foglio1
			T0	T1	Time effect		Group effect		Time – Group Interaction
	Gait features	group	Mean (SD)	Mean (SD)	F	p	F	p	F	p
Spatio-temporal	Walking speed (m/s)	training	0.67 (0.126)	0.71 (0.08)	0.0634843	0.804092	0.258624	0.617603	0.439385	0.516307
		control	0.73 (0.15)	0.74 (0.12)
	Stance time (s)	training	0.77 (0.08)	0.77 (0.07)	0.0210465	0.886359	0.891621	0.358266	0.0298741	0.864817
		control	0.77 (0.09)	0.77 (0.11)
	Swing time (s)	training	0.37 (0.03)	0.37 (0.04)	0.0486816	0.828002	2.0803	0.167382	0.365654	0.553369
		control	0.36 (0.03)	0.37 (0.04)
	Step length (m)	training	0.38 (0.07)	0.4 (0.05)	0.032126	0.85987	0.0276973	0.869786	0.607696	0.446374
		control	0.41 (0.07)	0.42 (0.06)
	Step width (m)	training	0.15 (0.04)	0.15 (0.03)	0.0101891	0.920778	0.0106204	0.919125	0.000151667	0.990317
		control	0.15 (0.03)	0.16 (0.05)
	Stride length (m)	training	0.76 (0.14)	0.8 (0.11)	0.0385908	0.846591	0.0292325	0.866262	0.527113	0.477701
		control	0.81 (0.15)	0.84 (0.12)
	Stride time (s)	training	1.14 (0.1)	1.14 (0.1)	0.00133546	0.971274	1.2616	0.276961	0.00406439	0.949911
		control	1.13 (0.12)	1.13 (0.14)
Kinetic	Max Power Ankle Flex	training	1 (0.62)	1.07 (0.42)	0.512715	0.483687	0.712618	0.410299	8.3589e-05	0.992812
		control	0.82 (0.25)	0.97 (0.17)
	Max Power Knee Flex	training	1.11 (0.55)	0.98 (0.62)	0.00961986	0.923015	0.50148	0.488448	0.0424785	0.839158
		control	1.16 (0.53)	1.07 (0.56)
	Max Power Hip Flex	training	1.53 (0.84)	1.4 (0.93)	0.623258	0.440712	0.202519	0.658381	0.145968	0.707152
		control	1.8 (0.81)	1.67 (0.85)
