# Supplementary material for: Virtual Reality-Based Postural Balance Training in Autistic Children: A Pilot Randomized Controlled Trial
Source: J Clin Med. 2025 Aug 8;14(16):5616. doi: 10.3390/jcm14165616 (PMC12386515; doi:10.3390/jcm14165616)
Supplement: Supplementary file 1 [file jcm-14-05616-s001.zip › Supplementary Table S3.xlsx]

## Sheet: Foglio1
			T0	T1	Time effect		Group effect		Time–Group Interaction
	Gait features	group	Mean (SD)	Mean (SD)	F	p	F	p	F	p
Spatio-temporal	Walking speed (m/s)	training	0.04 (0.02)	0.03 (0.01)	2.74209	0.116077	0.944649	0.344712	0.00584095	0.939972
		control	0.04 (0.02)	0.03 (0.02)
	Stance time (s)	training	0.05 (0.03)	0.05 (0.01)	2.70795	0.118211	0.0642168	0.80299	0.649605	0.431384
		control	0.05 (0.02)	0.04 (0.02)
	Swing time (s)	training	0.03 (0.01)	0.03 (0.01)	0.17651	0.679652	0.12524	0.72777	1.63492	0.218205
		control	0.03 (0.02)	0.02 (0.01)
	Step length (m)	training	0.04 (0.01)	0.03 (0.01)	7.84797e-06	0.997797	0.460771	0.5064	0.933639	0.347465
		control	0.04 (0.01)	0.03 (0.01)
	Step width (m)	training	0.03 (0.01)	0.03 (0.01)	2.13676	0.162045	0.0535604	0.819743	0.475976	0.499561
		control	0.03 (0.01)	0.03 (0)
	Stride length (m)	training	0.05 (0.02)	0.04 (0.01)	2.51989	0.130843	0.00729924	0.932913	0.0458137	0.833061
		control	0.05 (0.01)	0.04 (0.02)
	Stride time (s)	training	0.07 (0.03)	0.05 (0.01)	2.65198	0.121811	1.0796	0.31334	0.0143204	0.906149
		control	0.05 (0.02)	0.04 (0.02)
Kinetic	Max Power Ankle Flex	training	0.37 (0.2)	0.33 (0.12)	0.00463976	0.946488	0.0281498	0.868737	1.3534	0.260754
		control	0.28 (0.07)	0.32 (0.14)
	Max Power Knee Flex	training	0.55 (0.26)	0.4 (0.29)	0.508659	0.485396	0.589608	0.453105	0.195074	0.664294
		control	0.54 (0.28)	0.46 (0.25)
	Max Power Hip Flex	training	0.68 (0.75)	0.46 (0.22)	1.68816	0.21119	1.75106	0.203266	1.48706	0.239323
		control	0.47 (0.22)	0.42 (0.2)
